# Supplementary material for: Bortezomib-induced heat shock response protects multiple myeloma cells and is activated by heat shock factor 1 serine 326 phosphorylation
Source: Oncotarget. 2016 Jul 26;7(37):59727–41. doi: 10.18632/oncotarget.10847 (PMC5312344; doi:10.18632/oncotarget.10847)
Supplement: Supplementary file 2 [file oncotarget-07-59727-s002.xlsx]

## Sheet: Fold Change
Gene	Fold change	Fold change	Fold change
	M 0+	M 4-	M 4+	% reduction of BZ-based induction
HSPA1A	0.1327	129.899	21.5637	83.3997
HSF1	0.1839	1.0195	0.1995	80.4316
DNAJB1	0.5685	6.6285	1.3058	80.3002
HSPA1B	0.5281	32.0463	7.4588	76.7249
DNAJC17	4.6678	13.1533	4.3063	67.2607
CRYAB	1.5139	8.7329	2.9406	66.3273
BAG3	0.6858	6.2917	2.2745	63.8492
HSPH1	0.5556	3.6935	1.354	63.341
HSPB1	0.7596	2.7507	1.1971	56.4802
HSP90AA1	0.8458	5.7745	2.5149	56.4482
HSP90AB1	0.7385	2.5032	1.1159	55.4211
HSPD1	0.7395	1.4648	0.747	49.0033
HSPA8	0.9162	5.6059	3.2255	42.4624
HSPA4L	0.7459	1.0357	0.608	41.2957
CCT6A	0.7843	0.84	0.5331	36.5357
DNAJC6	1.2028	2.6301	1.6744	36.337
DNAJA1	0.7262	1.4762	0.962	34.8327
HSPE1	0.7772	0.9277	0.6187	33.3082
DNAJC14	1.0335	0.7648	0.5149	32.6752
DNAJC11	0.9607	0.7331	0.5151	29.7367
HPRT1	0.7674	0.4861	0.3458	28.8624
HSPB6	0.5045	1.9277	1.3955	27.608
CCT7	0.9098	0.8628	0.6348	26.4256
DNAJA3	0.9259	0.8143	0.6031	25.9364
BAG2	0.8484	0.5025	0.3794	24.4975
DNAJB6	0.9124	1.4152	1.0792	23.7422
DNAJB2	1.0202	4.2581	3.3304	21.7867
DNAJA2	1.0931	1.3164	1.0504	20.2066
SERPINH1	1.0447	1.2435	0.9992	19.6462
HSPB8	1.2194	84.6916	68.4171	19.2162
CCT2	0.9027	0.9065	0.7443	17.893
HSPA9	0.8457	1.409	1.1593	17.7218
DNAJC7	0.9145	1.2939	1.0692	17.3661
DNAJA4	1.1631	1.1656	0.9767	16.2062
HSF2	1.0055	1.5224	1.2765	16.1521
HSP90B1	1.093	1.5252	1.2896	15.4472
DNAJC18	1.0681	2.8957	2.4627	14.9532
CCT3	0.8858	1.0853	0.9256	14.7148
CCT4	0.8831	1.1027	0.9673	12.279
DNAJC9	1.0216	0.5769	0.5111	11.4058
HSPA4	0.9467	0.4977	0.444	10.7896
DNAJB14	1.1717	1.1135	1.0076	9.51055
TCP1	0.8153	1.0052	0.9107	9.40111
DNAJB12	1.0632	0.8265	0.7689	6.96915
PFDN2	0.9647	0.7395	0.6987	5.51724
RPL13A	1.0462	1.4086	1.3481	4.29504
DNAJC5	1.2839	1.0498	1.0207	2.77196
BAG4	0.8302	0.648	0.6428	0.802469
TOR1A	1.1399	0.9343	0.9393	-0.53516
HSF4	1.0357	0.9352	0.961	-2.75877
B2M	1.1321	0.8224	0.8466	-2.94261
DNAJC16	1.1732	1.2451	1.2839	-3.11622
DNAJC13	1.0118	0.6571	0.6809	-3.62198
DNAJC19	1.0215	0.5378	0.5585	-3.84901
PFDN1	1.5055	1.1269	1.182	-4.88952
CCS	1.2425	1.0357	1.0964	-5.86077
GAPDH	1.0193	2.3878	2.5467	-6.65466
ATF6	1.1859	0.8816	0.9429	-6.95327
DNAJC3	1.0896	1.2625	1.3542	-7.26337
DNAJC1	1.2781	0.8953	0.9706	-8.41059
HSPA14	0.8867	0.6904	0.7633	-10.5591
BAG5	1.2263	0.7968	0.8867	-11.2826
ADCK3	1.1125	0.584	0.6499	-11.2842
DNAJC15	1.4101	0.9206	1.0571	-14.8273
DNAJC21	1.0501	1.0347	1.2035	-16.3139
CRYAA	1.1761	1.7588	2.1082	-19.8658
DNAJC4	1.3868	0.5912	0.7103	-20.1455
HSPA5	1.0867	2.6636	3.2407	-21.6662
DNAJB11	1.2458	0.9721	1.2177	-25.2649
DNAJC8	1.4471	0.6784	0.8661	-27.668
DNAJB13	1.1863	0.4321	0.5586	-29.2756
ACTB	1.0794	0.7437	0.9949	-33.7771
HSPA1L	1.1955	7.3203	9.9746	-36.2594
BAG1	1.0855	0.5901	0.8204	-39.0273
DNAJC12	1.0111	0.4386	0.6132	-39.8085
SIL1	1.1432	0.8621	1.2142	-40.8421
CCT5	0.873	0.5795	0.8179	-41.1389
DNAJC10	1.3786	0.5297	0.758	-43.0999
DNAJB5	1.724	0.9217	1.3275	-44.0273
DNAJC5G	1.0089	1.2986	1.8764	-44.4941
DNAJB9	1.4792	1.1953	1.8785	-57.1572
CCT6B	1.3821	0.4463	0.7906	-77.1454
RTC	1.5162	2.8546	5.1962	-82.029
HGDC	0.9218	1.5454	2.8238	-82.7229
RTC	1.4002	2.5544	5.0515	-97.7568
PPC	1.2044	1.3447	2.6599	-97.8062
RTC	1.409	2.6865	5.3635	-99.6464
DNAJC5B	1.4777	0.861	1.8058	-109.733
PPC	1.1564	1.2954	2.7977	-115.972
PPC	1.2153	1.2934	2.8355	-119.228
HSPA2	1.0324	1.2413	2.8341	-128.317
HSPB7	0.9218	1.1504	2.8238	-145.462
HSPB2	2.1274	0.935	2.7828	-197.626
HSPB3	1.0642	1.1504	3.5142	-205.476
DNAJB8	2.3144	0.7635	3.0796	-303.353
DNAJB7	1.0487	0.8966	3.9565	-341.278
M = MM.1S cell line; 0, 4 = 0, 4 nM bortezomib treatment;
- = non-silencing control siRNA; + = HSF1 siRNA
